# Supplementary material for: Effects of Heat-Killed Levilactobacillus brevis KB290 in Combination with β-Carotene on Influenza Virus Infection in Healthy Adults: A Randomized Controlled Trial
Source: Nutrients. 2021 Aug 30;13(9):3039. doi: 10.3390/nu13093039 (PMC8467669; doi:10.3390/nu13093039)
Supplement: Supplementary file 1 [file nutrients-13-03039-s001.zip]

Archive with 1 entries (1 files):
- nutrients-1303183-supplementary.pdf
